# Supplementary material for: Selection of Genetic Instruments in Mendelian randomisation studies of sleep traits
Source: Sleep Med. Author manuscript; Available in PMC 2024 Jan 11. (PMC7615498; doi:10.1016/j.sleep.2023.10.036)
Supplement: Table S1 [file EMS192691-supplement-Table_S1.xlsx]

## Sheet: Hoja 1
Supplementary Table 1. SNPs reported in GWAS of sleep traits. (S) denotes suggestive SNPs; (R) denotes replicated SNPs from previous studies of sleep traits.
Cade et al. (2016)	Hu et al. (2016)	Jones et al. (2016)	Lane et al. (2016)	Hammerschlag et al. (2017)	Lane et al. (2017)	Schormair et al. (2017)	Chen et al. (2018)	Doherty et al. (2018)	Ferguson et al. (2018)	Stein et al. (2018)	Dashti et al. (2019)	Jansen et al. (2019)	Jones et al. (2019)	Jones et al. (2019)	Lane et al. (2019)	Wang et al. (2019)	Campos et al. (2020)	Didriksen et al. (2020)	Farias Tempaku et al. (2020)	Song et al. (2020)	Dashti et al. (2021)	Khoury et al. (2021)	Strausz et al. (2021)	Yao et al. (2022)	Watanabe et al. (2022)	Austin-Zimmerman et al. (2023)
Apnea–hypopnea index (AHI)	Morningness	Morningness	rs141175086	rs375216017	Sleep duration	rs12046503		Sleep duration	rs147964682	rs142587679	rs12607679	rs62149809	rs909757	Sleep duration	rs11184946	rs2787120	rs592333	rs10068599	rs12415421	rs17052966	rs3986805	rs11976703	rs4837016	rs10498752	2:148658595:A_G	Short sleep duration
rs116791765	rs12736689	rs77641763	rs2050122	rs62144051	rs62158211	rs10208712	rs76321756 (S)	rs2416963	rs146042826	rs147549871	rs915416	rs1064939	rs61773390	rs2660302	rs6664467	rs17131124	rs10878269	rs112716420	rs4731117		rs2250377	rs73284230	rs10928560	rs3747753	8:104648730_CCCTGGGA_C	rs12705982
rs999944 (S)	rs9479402	rs9961653	rs76681500	rs62144053	rs10953765 (S)	rs80319144	rs11897825 (S)	rs2006810	rs9611417	rs186736700	rs9940646	rs79204944	rs12065331	rs17400325	rs4751	rs57746981	rs61597598	rs10769894	rs9648078 (S)		rs35039375	rs60869707	rs185932673	rs375365692	rs10043722	rs11609896
	rs55694368	rs70944707	rs10157197	rs62144054	rs146977851 (S)	rs1848460	rs35520189 (S)	rs62158170		rs117920677	rs13109404	rs72899452	rs17448682	rs72828540	rs2644128	rs825127	rs2307111	rs10188680 (S)	rs6117669 (S)		rs6452787	rs151181914 (S)	rs9937053	rs2915251	rs10045427	rs3996325
Respiratory event duration	rs35833281	rs72720396	rs1144566	rs182588061	rs61980273 (S)	rs35987657	rs72149316 (S)	rs72828533		chr2-5693308 (S)	rs8050478	rs55972276	rs10917513	rs9369062	rs12405761	rs4665972	rs2664299	rs58127855 (S)	rs4534351 (S)		rs385199	rs376585198 (S)	rs10507084	rs11924337	rs1007841	rs6606725
rs35424364	rs11545787	rs12140153	rs11895698	rs139775539	rs1380703 (S) (R)	rs17636328	rs34526934 (S)	rs7502280		rs111858442 (S)	rs56372231	rs138014720	rs10916892	rs2975734	rs2613503	rs7598712	rs13251292	rs10208712 (R)	rs4509217 (S)		rs35851551	rs78633772 (S)		rs2274578	rs10092649	rs148815760
rs74472562 (S)	rs11121022	rs1075265	rs11708779	rs11679120		rs10952927	rs62189527 (S)	rs2303100		rs58777020 (S)	rs13088093	rs2286729	rs2506089	rs13282541	rs11804386	rs6741951	rs57222984	rs10952927 (R)	rs12745887 (S)		rs9965170	rs9579769 (S)		rs3781627	rs10110224	rs62140562
rs2743173 (S)	rs9565309	rs516134	rs148750727	rs115087496	Insomnia symptoms	rs340561	rs35001935 (S)	rs75641275		chr4-142518082 (S)	rs2079070	rs118166957	rs11208844	rs2880370	rs4577309	rs11123962	rs725861	rs111652004 (R)	rs17014580 (S)		rs2786547	rs9579744 (S)		rs112536793	rs10137365	rs11770148
rs72699765 (S)	rs1595824	rs11162296	rs372229746	rs549771308	rs113851554	rs996064	chr3:166153534 (S)	rs113851554 (R)		chr14-22325242 (S)	rs34556183	rs11650304	rs12040629	rs800165	rs12713372	rs9712275	rs12119849	rs113851554 (R)	rs7911956 (S)		rs6663012	rs7318279 (S)		rs6693189	rs10143433	rs11622927
rs2033354 (S)	rs34714364	rs75804782	rs17311976	rs11693221	rs145258459	rs111652004	rs34188544 (S)			rs76049381 (S)	rs3095508	rs62264767	rs11588913	rs10138240	rs35881094	rs7607363	rs796856741	rs12046503 (R)	rs4807067 (S)		rs35144585	rs115462079 (S)		rs778616340	rs10148610	rs750765348
	rs3972456	rs76899638	rs542675489	rs574753165	rs5922858	rs12450895	rs73352871 (S)	*Authors also identified other variants for overall activity and sedentary behaviour.		chr14-48159954 (S)	rs34731055	rs7168238	rs5016898	rs113851554 (R)	rs2192338	rs13010456	rs12429765	rs12450895 (R)	rs2186061 (S)		rs62189006	rs9578239 (S)		rs4752832	rs10185535	rs11689042
Sleep Sp O2	rs12965577	rs12635074 (S)	rs4821940	rs71554396 (S)	rs13192566	rs365032	rs79987021 (S)			rs8003717 (S)	rs73219758	rs699844	rs481214	rs62158170 (R)	rs72826719	rs13097760	rs34811474	rs12962305 (R)	rs16992291 (S)		rs796858289	rs9315234 (S)		rs72647119	rs10204586	rs12401997
rs75108997 (S)	rs12927162	rs192534763 (S)		rs13208844 (S)	rs3792900	rs12962305	rs117004340 (S)				rs10973207	rs7566062	rs11165655		rs9845387	rs34478464	rs7829639	rs17636328 (R)	rs394452 (S)		rs35011311	rs9579762 (S)		rs2494114	rs10234070	rs13225495
rs116133558 (S)	rs10493596	rs4821940 (S) (R)	*Authors also identified one suggestive secondary association signal in conditional analyses.	rs13192566 (S) (R)	rs376775068 (S)	rs1820989	rs3736021 (S)			*Suggestive at P<1×10−6	rs2139261	rs28611339	rs17575798	Sleep midpoint	rs6785034	rs960986	rs180107	rs1820989 (R)	rs1793821 (S)		rs10875606	rs71803599 (S)		rs3940061	rs10269321	rs9641516
	rs2948276	rs2050122 (R)		rs113851554 (R)	rs531814036 (S)	rs61192259	rs35857674 (S)			*Authors also identified other variants in specific ancestry groups.	rs4592416	rs1015438	rs6690292	rs11892220	rs4683301	rs843372	rs11409890	rs1836229 (R)	rs16845318 (S)		rs10152428			rs4262519	rs10368	rs11128505
*Suggestive at P<5×10−7	rs6582618	rs372229746 (R)			rs576106307 (S)	rs1836229	rs117169866 (S)				rs365663	rs6465151	rs11102807		rs4688760	rs11942333	rs8069947	rs1848460 (R)	rs2573647 (S)		rs1843815	*Suggestive at P<5×10−7		rs551937417	rs10400508	rs7228159
*Authors also identified one significant and several suggestive variants in secondary sex-stratified analyses.		rs10157197 (R)		*Suggestive at P<2×10−3		rs62535767	rs1387259 (S)				rs1517572	rs2815757	rs9436119	Sleep efficiency	rs55946513	rs6897863	rs74936745	rs340561 (R)	rs1016660 (S)		rs76824303			rs35711851	rs10421599	rs4721321
				*Authors also identified other significant variants in sex-stratified analyses.	Excessive daytime sleepiness	rs868036	rs9600832 (S)				rs7915425	rs16903122	rs6665637	rs62158169	rs11097861	rs12153518	rs11018488	rs35987657 (R)	rs158258 (S)		rs11383197			rs6994163	rs10497655	rs4801154
		Sleep duration			rs73536079	rs45544231	rs75900232 (S)				rs330088	rs2792990	rs115073088	rs17400325	rs1841625	rs6923811	rs8108822	rs365032 (R)	rs10767859 (S)		rs12657723			rs562168683	rs10517119	rs4801157
		rs17190618			rs182765975	rs113851554 (R)	rs115432071 (S)				rs8038326	rs62590551	rs975025	rs13094687	rs28061	rs55960940	rs4976269	rs45544231 (R)	rs5755038 (S)		rs2195272			rs2229092	rs1070036	rs9464149
		rs1380703			rs14226117		rs4787347 (S)				rs460692	rs34490907	rs146820337	rs13080973	rs1592757	rs3122170	rs2049045	rs61192259 (R)	rs1156250 (S)		rs528301822			rs7047907	rs10817718	rs7599488
		rs62158211			rs192315283 (S)		rs112190082 (S)				rs9382445	rs670501	rs1221502	rs113851554 (R)	rs7711696	rs62519825	rs59502288	rs62535767 (R)	rs322818 (S)		rs7422655			rs296888	rs10818399	rs12606995
					rs76645968 (S)		rs113724004 (S)				rs4767550	rs1927902	rs4657983		rs1430205	rs285793	rs9900496	rs80319144 (R)	rs2581360 (S)		rs17502738			rs6913232	rs10819613	rs66571810
		*Suggestive at P<1×10−4			rs920065 (S)		rs142002225 (S)				rs11885663	rs1620977	rs6429233	Number of sleep episodes	rs6932158	rs7837226	rs17151229	rs868036 (R)			rs1941182			rs296893	rs10837042	rs613872
		*Authors also replicate other variants from Hu et al. (2016)			rs115320831 (S)		rs999944 (S) (R)				rs1991556	rs75452188	rs13011556	rs12714404	rs314280	rs55818482	12:57088077_CA_C	rs996064 (R)	*Suggestive at P<5×10−6		rs971415			rs114397936	rs10842059	15:66807454_TTCTTTTC_T
					rs35309287 (S)						rs1057703	rs71575448	rs62124718	rs310727	rs3824081	rs1566362	1:50819256_CA_C				rs351776			rs4473020	rs10880104	rs4300861
					rs189689339 (S)		Apnea-Hypopnea Index-Non-Rapid Eye Movement				rs4128364	rs11756035	rs72796401	rs55754932	rs10280045	rs7476897	rs6054427	*Suggestive at P<7×10−7			rs7814873			rs10115817	rs10894504	rs148124532
					rs17507216 (S)		rs146579140 (S)				rs61796569	rs62429521	rs6718511	rs9864672	rs302165	rs4765939	rs202110996				rs77154532			rs2949917	rs10906391	rs140493399
							rs10474877 (S)				rs10483350	rs7992992	rs11678584	rs4974697	rs6593005	rs1846644	rs145367119				rs11224896			rs2945232	rs10927078	rs187579
					Composite sleep trait		rs73686127 (S)				rs7115226	rs908668	rs848552	rs7377083	rs17151854	rs8015449	rs17060460				rs17158413			rs435581	rs10927840	rs35800
					rs694383		rs10968431 (S)				rs269054	rs2491124	rs7602499	rs749100	rs11793831	rs17356118	rs227727				rs10257273			rs3972616	rs10930502	rs11412305
					rs113851554		rs79697311 (S)				rs112230981	rs35322724	rs75120545	rs9341399	rs11793074	rs886114	rs947612				rs17265513			rs113851554 (R)	rs10936661	rs10268637
					rs3122163		rs34174435 (S)				rs11602180	rs62068188	rs6544906	rs1889978	rs10156602	rs11078398	rs34732995				rs141957346				rs10957292	rs11165922
					rs12140153 (R)		rs75482679 (S)				rs2192528	rs9931543	rs17396357	rs2141277	rs2296580	rs62066119	rs80093081				rs140506252				rs11047436	rs111595851
					rs62158211 (R)		rs72986876 (S)				rs12246842	rs3902952	rs12470914	rs10233848	rs11191595	rs2048522	rs2207944				rs113493369				rs1105175	rs4721188
					rs76681500 (R)		rs116696666 (S)				rs205024	rs4790076	rs4672458	rs1124116	rs10838708	rs641498	rs6099273				rs1592544				rs11077334	rs10992865
							rs12936587 (S)				rs12567114	rs45453598	rs13414393	rs4755731	rs68094047	rs12253139	rs773118143				rs35127490				rs111296206	rs13114738
					*Suggestive at P<5×10−7						rs7616632	rs17223714	rs10175975	rs3751837	rs2956278	rs7982022	1:87773720_CT_C				rs11502903				rs11135493	rs71406616
							Apnea-Hypopnea Index-Rapid Eye Movement				rs6575005	rs9316619	rs359248	rs8045740	rs2147141	rs2472297	rs4987719				rs4692709				rs111374164	rs62442910
							chr1:74135031 (S)				rs1776776	rs429358	rs812925	rs11078917	rs1923770	rs7162082	rs4744369				rs2084839				rs11150494	3:76209602_TA_T
							rs72956768 (S)				rs11621908	rs12310246	rs2706762	rs11082030	rs4886140	rs12140153 (R)	rs9583546				rs60920123				rs111536178	rs4719416
							rs35077018 (S)				rs10421649	rs830716	rs12464387	rs8098424	rs11635495	rs13135092 (R)					rs12031519				rs111550352	rs62434669
							rs9297743 (S)				rs113113059	rs67501351	rs6727752	rs76753486	rs4886860						rs10875622				rs11173201	rs12699476
							rs79697311 (S)				rs374153	rs34214423	rs10520176	rs12479469	rs1544637						rs3943782				rs112358407	rs57234495
							rs201360344 (S)				rs151014368	rs12614369	rs11681299	rs429358 (R)	rs3104778						rs3810484				rs112583482	rs17057892
							rs41408454 (S)				rs62120041	rs116466468	rs34509802		rs2062113						rs17049683				rs1132460	rs2079070
											rs7503199	rs2903385	rs76064513	*Authors also identified other variants for diurnal inactivity, L5 y M10.	rs17139246						rs10149986				rs113591949	rs3110628
							*Suggestive at P<1×10−6				rs1939455	rs6606731	rs77248969		rs17669584						rs4356873				rs113722141	rs11892043
							*Authors also identified other variants in sex-stratified analyses.				rs7951019	rs742760	rs28380327		rs11651809						rs4357022				rs11375063	rs7463291
											rs17732997	rs10800992	rs2166559		rs1942262						rs936944				rs113757655	rs7559082
											rs61985058	rs55772859	rs747003		rs11673344						rs4983329				rs11412375	rs72629499
											rs17427571	rs10865954	rs13004345		rs62158170 (R)						rs3935190				rs11425226	3:84554053_GA_G
											rs7806045	rs17005118	rs6433478		rs113851554 (R)						rs2059639				rs11461440	rs2904129
											rs35531607	rs35539975	rs4666682		rs10865954 (R)						rs285815				rs115433278	rs11208950
											rs7644809	rs12666306	rs11677484		rs10947690 (R)						rs9883093				rs1156954	rs6852351
											rs9345234	rs2867690	rs1064213		rs324017 (R)						rs2943023				rs11577667	rs7308864
											rs12791153	rs12030482	rs184033703		rs1031654 (R)						rs542011541				rs11683458	rs11282820
											rs1263056	rs17025198	rs80271258								rs11071755				rs11724690	12:109982862_CCTCA_C
											rs55658675	rs56133505	rs62182135								rs2836909				rs11729015	rs7316486
											rs11567976	rs7486418	rs35346733								rs9998136				rs11730384	rs766398643
											rs180769	rs715338	rs111261826								rs113960908				rs117404983	rs60595248
											rs1553132	rs4643373	rs149611468								rs301817				rs11765062	rs2111216
											rs9903973	rs56097173	rs6794796								rs271057				rs11807834	rs3996329
											rs11614986	rs12991815	rs9817910								rs34262487				rs11858157	rs62442912
											rs2231265	rs12187443	rs73050286								rs2861805				rs11903069	rs1985825
											rs174560	rs9373590	rs2362775								rs2143792				rs11940529	rs10028410
											rs10173260	rs4592425	rs114848860								rs2099810				rs11949379	rs10228350
											rs72804080	rs11149313	rs78580841								rs2699869				rs11954162	rs9293529
											rs12611523	rs6019663	rs12636669								rs614987				rs11956866	rs171695
											rs11643715	rs62194948	rs17007397								rs1883048				rs11984380	rs62240987
											rs4538155	rs6808140	rs7626335								rs9460110				rs12010000	rs5758511
											rs34354917	rs35110063	rs7429614								rs56180058				rs12023901	7:106573336_AT_A
											rs80193650	rs1147852	rs112201801								rs1001817				rs12039093	7:2054314_CG_C (R)
											rs10761674	rs324017	rs12631477								rs189489				rs1204329	rs11152363 (R)
											rs11190970	rs6562066	rs1449403								rs1931175				rs12093332	rs62158206 (R)
											rs7556815	rs1038093	rs34967119								rs9939355				rs12137221	rs1229761 (R)
											rs75539574	rs11090039	rs1398346								rs2370926				rs12228775	rs2860511 (R)
											rs2072727 (R)	rs1861412	rs1800828								rs11615756				rs12284708	rs2112886 (R)
												rs6888135	rs72950188								rs13033444				rs12311881	rs13107325 (R)
												rs940780	rs72966564								rs10835420				rs12324269	rs113851554 (R)
												rs12924275	rs13065394								rs10811438				rs12333379	6:41799318_CAAA_C (R)
												rs2398144	rs4550782								rs11125776				rs12356643	rs200537712 (R)
												rs11679943	rs7649164								rs962247				rs12431506	rs11130227 (R)
												rs6756610	rs6440833								rs13150944				rs12594473	rs1989903 (R)
												rs62213452	rs111867612								rs12614085				rs12598089	rs13109404 (R)
												rs7040224	rs1599374								rs9389556				rs12611068
												rs72773790	rs3850174								rs2769916				rs12617557	Long sleep duration
												rs5877	rs301218								rs12346996				rs12618343	rs9810253 (R)
												rs1530938	rs9836621								rs350785				rs12647020
												rs7625896	rs1468945								rs112520848				rs1267070
												rs1264419	rs3796618								rs10639111				rs12677105
												rs2737240	rs4690085								rs13263535				rs12775090
												rs10756571	rs4698678								rs224111				rs12814145
												rs2221119	rs1502249								rs3732085				rs12893801
												rs9540729	rs6838677								rs62560863				rs12928387
												rs34967082	rs4860734								rs927184				rs12947676
												rs2216427	rs6816922								rs1601440				rs12973258
												rs6601080	rs6846730								rs253666				rs13001483
												rs2598293	rs2850979								rs388016				rs13015703
												rs871994	rs10610420								rs2893323				rs13038787
												rs1167132	rs7700110								rs4604518				rs13093657
												rs176644	rs17455138								rs4236060				rs13191563
												rs12605642	rs9991917								rs13284688				rs1322304
												rs72820274	rs4241964								rs60222088				rs13269117
												rs10928256	rs938836								rs2284015				rs1328435
												rs4260410	rs72729847								rs6919087				rs1331156
												rs11722569	rs9997394								rs73817091				rs13404175
												rs13138995	rs10058356								rs749865489				rs13415724
												rs6978112	rs67169439								rs11967137				rs136310
												rs2030672	rs7701529								rs174541				rs1383890
												rs874168	rs7721608								rs80163246				rs138713861
												rs10898940	rs66507804								rs1415218				rs1397844
												rs1567084	rs4269995								rs1518394				rs1407736
												rs1580173	rs77960								rs2417268				rs1411751
												rs1357685	rs1559253								rs13023587				rs143612171
												rs4588900	rs17140201								rs12451365				rs1437334
												rs28552587	rs13172141								rs9309116				rs145664840
												rs10955647	rs67988891								rs11258652				rs1468774
												rs6597649	rs2901796								rs34728579				rs147728881
												rs10825503	rs42210								rs2431108 (R)				rs147970828
												rs667730	rs12518401								rs2653349 (R)				rs148116709
												rs647905	rs7735794								rs910187 (R)				rs148514776
												rs10947987	rs465670								rs12140153 (R)				rs1548911
												rs4858708	rs9394154												rs1552514
												rs2364921	rs34125199												rs1564119
												rs238869	rs9381812												rs1584317
												rs190073	rs1811899												rs16885957
												rs9563886	rs9465253												rs16895508
												rs2447094	rs766406												rs16976763
												rs1553754	rs486416												rs17130183
												rs11588755	rs13203140												rs17416209
												rs11119409	rs3923809												rs17727688
												rs728017	rs12206814												rs17836224
												rs1731951	rs2396004												rs1806152
												rs4788203	rs3857599												rs1820514
												rs12454003	rs2653349												rs1846644
												rs910187	rs9476310												rs1876400
												rs34036083	rs1931814												rs188189626
												rs12520974	rs2881955												rs1883832
												rs701394	rs12195792												rs190495
												rs37445	rs11154718												rs1925750
												rs17367725	rs60616179												rs201404034
												rs9469434	rs4535583												rs2065677
												rs10758593	rs9496623												rs2066295
												rs7402939	rs2050185												rs2122231
												rs2838787	rs9347926												rs2123641
												rs6702604	rs9348050												rs2130121
												rs823247	rs4027217												rs2158414
												rs1519102	rs10237162												rs2184796
												rs7599697	rs10951325												rs2199679
												rs2388840	rs6967481												rs2232839
												rs7475916	rs4236237												rs2236202
												rs4767645	rs2944831												rs2242090
												rs6510033	rs3807651												rs2306531
												rs623025	rs10254050												rs2356265
												rs73163783	rs4729854												rs2432721
												rs10944696	rs2396719												rs2456523
												rs6973090	rs17302081												rs2476194
												rs671985	rs6968240												rs2502817
												rs11001276	rs62465218												rs251369
												rs214934	rs6958557												rs2528691
												rs6589988	rs113161209												rs2575431
												rs8181889	rs2072413												rs2581458
												rs1536053	rs62479736												rs2616192
												rs3184470	rs35524253												rs2658509
												rs8076183	rs2979139												rs2664299
												rs1937447	rs2322605												rs2667298
												rs7571486	rs71523448												rs2729303
												rs4502882	rs6993892												rs2748432
												rs6457796	rs6468316												rs275950
												rs4090240	rs7845620												rs2782446
												rs12251016	rs10109566												rs281222
												rs224029	rs34054660												rs2881935
												rs566673	rs187028												rs298195
												rs10502966	rs16939162												rs3008892
												rs7615602	rs6988733												rs323406
												rs521484	rs7006885												rs34160647
												rs75932578	rs3100052												rs34517439
												rs12790660	rs2737245												rs34772727
												rs2389631	rs1871729												rs34971686
												rs2089358	rs6477309												rs34995891
												rs1289939	rs2844016												rs35056688
												rs11803128	rs308521												rs35095870
												rs6545798	rs4878734												rs35541683
												rs4664299	rs6560218												rs35590186
												rs3774751	rs62553781												rs35659126
												rs7044885	rs12378543												rs35723963
												rs6734957	rs555784												rs35745815
												rs62301574	rs295268												rs35862289
												rs12917449	rs3138490												rs377472105
												rs9889282	rs10759208												rs3783955
												rs11126082	rs11788633												rs3802847
												rs984306	rs10818834												rs3815156
												rs314281	rs10988239												rs3824345
												rs10761240	rs12380242												rs393488
												rs12912299	rs28458909												rs407004
												rs4238755	rs497338												rs4134058
												rs60565673	rs66617308												rs427597
												rs12983032	rs9416744												rs4409363
												rs694786	rs11597421												rs4432322
												rs17083297	rs12249410												rs4454035
												rs3131638	rs17712705												rs4455151
												rs6967168	rs2298117												rs4492142
												rs524859	rs10762434												rs4538233
												rs61921611	rs2648721												rs45510091
												rs7214267	rs61875203												rs463245
												rs61765555	rs1163238												rs4653743
												rs11605348	rs7900191												rs4681358
												rs16990210	rs11200159												rs4721061
												rs12540241	rs3808964												rs4735738
												rs10947690	rs9664044												rs4772087
												rs4702	rs10830107												rs4803217
												rs73079014	rs76518095												rs4831647
												rs8180817	rs12771973												rs4848524
												rs76145129	rs60521023												rs4858241
												rs1031654	rs10832648												rs4860090
												rs152555	rs10742179												rs4906347
												rs2431108	rs4923541												rs4912844
												rs9394502	rs621421												rs4937860
												rs4709655	rs11032362												rs5010183
												rs28582096	rs7111582												rs503460
												rs4981170	rs10838687												rs509476
												rs72657797	rs12808544												rs516890
												rs8180457	rs662094												rs519778
												rs73671843	rs1278402												rs528964
												rs17324524	rs1508608												rs542132735
												rs13010288	rs4121878												rs547204129
												rs62383308	rs17577073												rs55634335
												rs17643634	rs2514214												rs55827025
												rs66674044	rs4936290												rs55946391
												rs6119267	rs3867239												rs56093138
												rs492858	rs74357745												rs56324203
												rs10947428	rs7943634												rs56353032
												rs79693059	rs3782860												rs56402193
												rs9527083	rs1799464												rs566903
												rs11838830	rs12298405												rs5779928
												rs4699157	rs2433634												rs579448
												rs7432782	rs11611435												rs58475265
												rs13135092	rs13377754												rs5883355
												rs17520265	rs1843888												rs5891160
												rs78206187	rs247929												rs5932880
												rs117630493	rs7975791												rs593839
												rs138678612	rs4761989												rs59937052
												rs77641763 (R)	rs7299922												rs60018000
												rs62158170 (R)	rs487722												rs6024441
												rs9964420 (R)	rs10877962												rs6035826
												rs1064213 (R)	rs711098												rs60431238
												rs113851554 (R)	rs7959983												rs60510343
													rs7304278												rs615526
													rs7298532												rs61788417
													rs3955311												rs61965119
													rs80097534												rs61979497
													rs9597241												rs61981985
													rs12871550												rs62092949
													rs9571526												rs62178707
													rs2593487												rs62184481
													rs495593												rs62252339
													rs45597035												rs62307308
													rs9573980												rs62363245
													rs1886205												rs62372418
													rs9558942												rs62414180
													rs3815983												rs62442231
													rs1163628												rs62444044
													rs61990287												rs62501777
													rs2878172												rs62511348
													rs962961												rs6471065
													rs6573308												rs6504568
													rs7143933												rs6533604
													rs2978382												rs6580564
													rs4903203												rs6629928
													rs12436039												rs66526712
													rs4550384												rs669245
													rs710284												rs67047102
													rs11845599												rs6724539
													rs59986227												rs67294685
													rs12442008												rs6735012
													rs4775086												rs67588220
													rs12442674												rs6762926
													rs1873958												rs6774026
													rs72773411												rs6812227
													rs12445235												rs6857447
													rs2304467												rs6864168
													rs11641239												rs6872919
													rs7203707												rs6878050
													rs4785296												rs6949391
													rs3743794												rs6965799
													rs1421085												rs7032599
													rs2550298												rs7042696
													rs8044054												rs7072222
													rs72790386												rs7110574
													rs17604349												rs7133378
													rs1061032												rs7183479
													rs12950382												rs7203385
													rs4365329												rs72659623
													rs2011528												rs72673689
													rs3760381												rs72766657
													rs7225002												rs72814942
													rs12600452												rs73033403
													rs12051												rs7308217
													rs55846845												rs7338765
													rs72829706												rs736929
													rs8072058												rs73696927
													rs412000												rs74431276
													rs58681483												rs745850919
													rs72841368												rs751680
													rs2916148												rs7551881
													rs2580160												rs75869405
													rs62082402												rs760997
													rs1788784												rs7619638
													rs1013987												rs7657954
													rs4419127												rs76901635
													rs9950528												rs7708900
													rs12969848												rs7733986
													rs9956387												rs773875123
													rs4800998												rs776935
													rs9964420												rs77753524
													rs11152350												rs7778413
													rs34329963												rs7805564
													rs1025601												rs78154941
													rs10402849												rs7844069
													rs36055559												rs78531597
													rs7248205												rs7853585
													rs9636202												rs78838624
													rs73026775												rs79050075
													rs4804951												rs7915425
													rs56113850												rs7924036
													rs58876439												rs7928823
													rs11670534												rs7934304
													rs6131805												rs79637296
													rs6131942												rs797091
													rs1474754												rs7974266
													rs6047481												rs7980124
													rs1737893												rs8025163
													rs2072727												rs8026716
													rs57236847												rs8036386
													rs695459												rs8063871
													rs28459838												rs8066969
													rs118047999												rs8074498
													rs139911												rs8076005
													rs9611597												rs8084405
													rs6007594												rs8110135
													rs3747463												rs833061
													rs213462												rs834233
													rs7060620												rs836603
													rs12140153 (R)												rs872621
													rs72720396 (R)												rs879483
													rs1144566 (R)												rs911324
													rs113851554 (R)												rs9271763
													rs9479402 (R)												rs9313374
													rs12927162 (R)												rs9315688
													rs11545787 (R)												rs9342993
																									rs9367074
																									rs9509284
																									rs9543859
																									rs9561317
																									rs9607581
																									rs9653970
																									rs965494
																									rs9787523
																									rs9872362
																									rs990559
																									rs9926159
																									rs9943377
																									rs9971199
																									rs10026643 (R)
																									rs10035289 (R)
																									rs10066873 (R)
																									rs10104523 (R)
																									rs10125388 (R)
																									rs1015438 (R)
																									rs10187826 (R)
																									rs10502966 (R)
																									rs1064213 (R)
																									rs1064939 (R)
																									rs10756553 (R)
																									rs10758594 (R)
																									rs10893052 (R)
																									rs10947428 (R)
																									rs10992756 (R)
																									rs11004838 (R)
																									rs111505982 (R)
																									rs11165657 (R)
																									rs11191434 (R)
																									rs11588258 (R)
																									rs118166957 (R)
																									rs11856510 (R)
																									rs11863753 (R)
																									rs11871043 (R)
																									rs11897824 (R)
																									rs11980428 (R)
																									rs12272545 (R)
																									rs12468708 (R)
																									rs12580149 (R)
																									rs12605642 (R)
																									rs12684650 (R)
																									rs12790660 (R)
																									rs12924275 (R)
																									rs12927162 (R)
																									rs12983032 (R)
																									rs13037010 (R)
																									rs13095140 (R)
																									rs13107325 (R)
																									rs13108200 (R)
																									rs13210756 (R)
																									rs1344829 (R)
																									rs1358393 (R)
																									rs139963101 (R)
																									rs1416901 (R)
																									rs142192979 (R)
																									rs144895060 (R)
																									rs145611631 (R)
																									rs147012818 (R)
																									rs150870784 (R)
																									rs1513922 (R)
																									rs1532797 (R)
																									rs1536053 (R)
																									rs1549577 (R)
																									rs1603985 (R)
																									rs1731951 (R)
																									rs176644 (R)
																									rs1768790 (R)
																									rs1789695 (R)
																									rs1864896 (R)
																									rs1925107 (R)
																									rs1939252 (R)
																									rs2003273 (R)
																									rs2011962 (R)
																									rs2016469 (R)
																									rs2016475 (R)
																									rs218985 (R)
																									rs2216427 (R)
																									rs224139 (R)
																									rs2271731 (R)
																									rs2286729 (R)
																									rs2344121 (R)
																									rs2374423 (R)
																									rs2393330 (R)
																									rs2395137 (R)
																									rs2398144 (R)
																									rs240110 (R)
																									rs2418884 (R)
																									rs2431108 (R)
																									rs2523578 (R)
																									rs2544211 (R)
																									rs2568960 (R)
																									rs2569013 (R)
																									rs2615252 (R)
																									rs2792990 (R)
																									rs28552587 (R)
																									rs2861752 (R)
																									rs2884836 (R)
																									rs2903385 (R)
																									rs293567 (R)
																									rs314281 (R)
																									rs34164261 (R)
																									rs34315689 (R)
																									rs34490907 (R)
																									rs34791171 (R)
																									rs34967082 (R)
																									rs356179 (R)
																									rs35681248 (R)
																									rs35820496 (R)
																									rs359247 (R)
																									rs3733421 (R)
																									rs3755831 (R)
																									rs3814883 (R)
																									rs4260410 (R)
																									rs4290977 (R)
																									rs429358 (R)
																									rs4304930 (R)
																									rs4383496 (R)
																									rs4402784 (R)
																									rs4595203 (R)
																									rs4643373 (R)
																									rs4650265 (R)
																									rs4702 (R)
																									rs4828253 (R)
																									rs4981170 (R)
																									rs505621 (R)
																									rs543144 (R)
																									rs55777621 (R)
																									rs55790766 (R)
																									rs55863203 (R)
																									rs56182580 (R)
																									rs56247945 (R)
																									rs57314044 (R)
																									rs573937698 (R)
																									rs585522 (R)
																									rs58649262 (R)
																									rs6019663 (R)
																									rs6030790 (R)
																									rs6149792 (R)
																									rs61921611 (R)
																									rs62144053 (R)
																									rs62149809 (R)
																									rs62158170 (R)
																									rs62167788 (R)
																									rs62383290 (R)
																									rs62396748 (R)
																									rs62429521 (R)
																									rs62472321 (R)
																									rs62530187 (R)
																									rs62590551 (R)
																									rs643730 (R)
																									rs6449590 (R)
																									rs6601426 (R)
																									rs6661750 (R)
																									rs6720846 (R)
																									rs6761838 (R)
																									rs6786798 (R)
																									rs6888135 (R)
																									rs694786 (R)
																									rs703848 (R)
																									rs71575448 (R)
																									rs7162423 (R)
																									rs7173565 (R)
																									rs7184998 (R)
																									rs72807818 (R)
																									rs72899452 (R)
																									rs73034109 (R)
																									rs73532287 (R)
																									rs75218827 (R)
																									rs75742406 (R)
																									rs7607770 (R)
																									rs76924513 (R)
																									rs77176363 (R)
																									rs77276698 (R)
																									rs790316 (R)
																									rs7940070 (R)
																									rs79693059 (R)
																									rs8028620 (R)
																									rs8054082 (R)
																									rs8069356 (R)
																									rs8076183 (R)
																									rs8180817 (R)
																									rs823248 (R)
																									rs8766 (R)
																									rs910187 (R)
																									rs9317586 (R)
																									rs9325358 (R)
																									rs9375945 (R)
																									rs9394502 (R)
																									rs9411339 (R)
																									rs9452444 (R)
																									rs9462029 (R)
																									rs9563886 (R)
																									rs9777373 (R)
																									rs9815484 (R)
																									rs9838564 (R)
																									rs9875582 (R)
																									rs9889282 (R)
																									rs9936879 (R)
																									rs9943753 (R)
																									9:140265782_C_T (R)
